# Supplementary material for: Immune Enhancement by the Tetra-Peptide Hydrogel as a Promising Adjuvant for an H7N9 Vaccine against Highly Pathogenic H7N9 Virus
Source: Vaccines (Basel). 2022 Jan 17;10(1):130. doi: 10.3390/vaccines10010130 (PMC8778772; doi:10.3390/vaccines10010130)
Supplement: Supplementary file 1 [file vaccines-10-00130-s001.zip]

Archive with 1 entries (1 files):
- vaccines-1501047-supplementary.pdf
